# Supplementary material for: Mobile Application-Based Support for Periodontal Treatment Improves Clinical, Cognitive, and Psychomotor Outcomes: A Randomized Controlled Trial Study
Source: Dent J (Basel). 2024 Mar 4;12(3):63. doi: 10.3390/dj12030063 (PMC10969222; doi:10.3390/dj12030063)
Supplement: Supplementary file 1 [file dentistry-12-00063-s001.zip]

Archive with 1 entries (1 files):
- dentistry-2798787-supplementary.pdf
